# Supplementary material for: Pvalb8, a Type of Oncomodulin, Regulates Neuromast Development and Auditory Function in Zebrafish
Source: Cells. 2025 Oct 9;14(19):1572. doi: 10.3390/cells14191572 (PMC12523338; doi:10.3390/cells14191572)
Supplement: Supplementary file 1 [file cells-14-01572-s001.zip]

Archive with 1 entries (1 files):
- cells-3857010-supplementary.pdf
